# Supplementary material for: REP-1 deficiency induces aberrant mitochondrial metabolic rewiring from glycolysis to lipid oxidation in CHM disease
Source: Cell Death Dis. 2026 Mar 30;17(1):436. doi: 10.1038/s41419-026-08592-6 (PMC13158304; doi:10.1038/s41419-026-08592-6)
Supplement: Supplementary file 8 — Supplementary Table 1 [file 41419_2026_8592_MOESM8_ESM.xlsx]

## Sheet: common DEGs up
Gene in Human	Gene in Mouse	description
ACAD9	Acad9	acyl-Coenzyme A dehydrogenase family, member 9 [Source:MGI Symbol
ADSL	Adsl	adenylosuccinate lyase [Source:MGI Symbol
AHCTF1	Ahctf1	AT hook containing transcription factor 1 [Source:MGI Symbol
CCNF	Ccnf	cyclin F [Source:MGI Symbol
CEP97	Cep97	centrosomal protein 97 [Source:MGI Symbol
CHD1	Chd1	chromodomain helicase DNA binding protein 1 [Source:MGI Symbol
DBR1	Dbr1	debranching RNA lariats 1 [Source:MGI Symbol
DCXR	Dcxr	dicarbonyl L-xylulose reductase [Source:MGI Symbol
GFER	Gfer	growth factor, augmenter of liver regeneration [Source:MGI Symbol
GRPEL2	Grpel2	GrpE-like 2, mitochondrial [Source:MGI Symbol
KLHL2	Klhl2	kelch-like 2, Mayven [Source:MGI Symbol
KLHL22	Klhl22	kelch-like 22 [Source:MGI Symbol
LHFPL2	Lhfpl2	lipoma HMGIC fusion partner-like 2 [Source:MGI Symbol
NASP	Nasp	nuclear autoantigenic sperm protein (histone-binding) [Source:MGI Symbol
NSDHL	Nsdhl	NAD(P) dependent steroid dehydrogenase-like [Source:MGI Symbol
OXCT1	Oxct1	3-oxoacid CoA transferase 1 [Source:MGI Symbol
PCNA	Pcna	proliferating cell nuclear antigen [Source:MGI Symbol
PHLPP2	Phlpp2	PH domain and leucine rich repeat protein phosphatase 2 [Source:MGI Symbol
PNPLA2	Pnpla2	patatin-like phospholipase domain containing 2 [Source:MGI Symbol
PPFIA1	Ppfia1	protein tyrosine phosphatase, receptor type, f polypeptide (PTPRF), interacting protein (liprin), alpha 1 [Source:MGI Symbol
PSMD12	Psmd12	proteasome (prosome, macropain) 26S subunit, non-ATPase, 12 [Source:MGI Symbol
PUS7	Pus7	pseudouridylate synthase 7 [Source:MGI Symbol
RAVER2	Raver2	ribonucleoprotein, PTB-binding 2 [Source:MGI Symbol
RBPMS2	Rbpms2	RNA binding protein with multiple splicing 2 [Source:MGI Symbol
SET	Set	SET nuclear oncogene [Source:MGI Symbol
SLC12A2	Slc12a2	solute carrier family 12, member 2 [Source:MGI Symbol
SRM	Srm	spermidine synthase [Source:MGI Symbol
STARD7	Stard7	StAR related lipid transfer domain containing 7 [Source:MGI Symbol
TALDO1	Taldo1	transaldolase 1 [Source:MGI Symbol
TG	Tg	thyroglobulin [Source:MGI Symbol
TIMM44	Timm44	translocase of inner mitochondrial membrane 44 [Source:MGI Symbol
TIMM50	Timm50	translocase of inner mitochondrial membrane 50 [Source:MGI Symbol
TM7SF2	Tm7sf2	transmembrane 7 superfamily member 2 [Source:MGI Symbol
TMEM70	Tmem70	transmembrane protein 70 [Source:MGI Symbol
YEATS4	Yeats4	YEATS domain containing 4 [Source:MGI Symbol
ZBTB45	Zbtb45	zinc finger and BTB domain containing 45 [Source:MGI Symbol

## Sheet: common DEGs down
Gene in Human	Gene in Mouse	description
ACOX3	Acox3	acyl-Coenzyme A oxidase 3, pristanoyl [Source:MGI Symbol
CYP27A1	Cyp27a1	cytochrome P450, family 27, subfamily a, polypeptide 1 [Source:MGI Symbol
GLRB	Glrb	glycine receptor, beta subunit [Source:MGI Symbol
GMPR2	Gmpr2	guanosine monophosphate reductase 2 [Source:MGI Symbol
H6PD	H6pd	hexose-6-phosphate dehydrogenase (glucose 1-dehydrogenase) [Source:MGI Symbol
PBX1	Pbx1	pre B cell leukemia homeobox 1 [Source:MGI Symbol
PDZK1	Pdzk1	PDZ domain containing 1 [Source:MGI Symbol
SLC12A5	Slc12a5	solute carrier family 12, member 5 [Source:MGI Symbol
SNX33	Snx33	sorting nexin 33 [Source:MGI Symbol
WDR13	Wdr13	WD repeat domain 13 [Source:MGI Symbol
XDH	Xdh	xanthine dehydrogenase [Source:MGI Symbol
