# Supplementary material for: REP-1 deficiency induces aberrant mitochondrial metabolic rewiring from glycolysis to lipid oxidation in CHM disease
Source: Cell Death Dis. 2026 Mar 30;17(1):436. doi: 10.1038/s41419-026-08592-6 (PMC13158304; doi:10.1038/s41419-026-08592-6)
Supplement: Supplementary file 9 — Supplementary Table 2 [file 41419_2026_8592_MOESM9_ESM.xlsx]

## Sheet: DAVID
Annotation Cluster 1	Enrichment Score: 3.2511903761532683
Category	Term	Count	%	PValue	Genes	List Total	Pop Hits	Pop Total	Fold Enrichment	Bonferroni	Benjamini	FDR
UP_KW_MOLECULAR_FUNCTION	KW-0560~Oxidoreductase	10	21.2766	3.26217e-05	CYP27A1, NSDHL, H6PD, GMPR2, DCXR, ACAD9, ACOX3, XDH, GFER, TM7SF2	34	621	11952	5.6607	0.000880413	0.000880786	0.000880786
KEGG_PATHWAY	hsa01100:Metabolic pathways	13	27.6596	0.000260514	ADSL, H6PD, DCXR, GMPR2, TALDO1, SRM, TM7SF2, CYP27A1, NSDHL, OXCT1, ACOX3, XDH, PNPLA2	24	1570	8534	2.94432	0.0162805	0.0164124	0.0164124
UP_SEQ_FEATURE	ACT_SITE:Proton acceptor	9	19.1489	0.000793361	NSDHL, H6PD, GMPR2, DCXR, ACAD9, ACOX3, XDH, PNPLA2, SRM	47	908	20675	4.36018	0.24853	0.142805	0.142805
UP_KW_LIGAND	KW-0520~NAD	4	8.51064	0.01467	NSDHL, H6PD, GMPR2, XDH	19	205	6987	7.17535	0.233573	0.066015	0.05868
Annotation Cluster 2	Enrichment Score: 3.1826108048458606
Category	Term	Count	%	PValue	Genes	List Total	Pop Hits	Pop Total	Fold Enrichment	Bonferroni	Benjamini	FDR
UP_KW_MOLECULAR_FUNCTION	KW-0560~Oxidoreductase	10	21.2766	3.26217e-05	CYP27A1, NSDHL, H6PD, GMPR2, DCXR, ACAD9, ACOX3, XDH, GFER, TM7SF2	34	621	11952	5.6607	0.000880413	0.000880786	0.000880786
GOTERM_MF_DIRECT	GO:0050660~flavin adenine dinucleotide binding	4	8.51064	0.000502607	ACAD9, ACOX3, XDH, GFER	47	65	19253	25.2085	0.0832981	0.086951	0.086951
UP_KW_LIGAND	KW-0274~FAD	4	8.51064	0.00295973	ACAD9, ACOX3, XDH, GFER	19	115	6987	12.7908	0.0519558	0.0344994	0.0306661
UP_KW_LIGAND	KW-0285~Flavoprotein	4	8.51064	0.00383327	ACAD9, ACOX3, XDH, GFER	19	126	6987	11.6742	0.066796	0.0344994	0.0306661
Annotation Cluster 3	Enrichment Score: 2.3129032636363984
Category	Term	Count	%	PValue	Genes	List Total	Pop Hits	Pop Total	Fold Enrichment	Bonferroni	Benjamini	FDR
UP_KW_DOMAIN	KW-0809~Transit peptide	8	17.0213	0.000177825	CYP27A1, OXCT1, STARD7, ACAD9, GRPEL2, TIMM44, TMEM70, TIMM50	32	584	14625	6.2607	0.00248667	0.00248955	0.00248955
UP_SEQ_FEATURE	TRANSIT:Mitochondrion	8	17.0213	0.000222889	CYP27A1, OXCT1, STARD7, ACAD9, GRPEL2, TIMM44, TMEM70, TIMM50	47	561	20675	6.27299	0.0771134	0.08024	0.08024
GOTERM_CC_DIRECT	GO:0005744~TIM23 mitochondrial import inner membrane translocase complex	3	6.38298	0.000637419	GRPEL2, TIMM44, TIMM50	47	17	20795	78.0788	0.0724786	0.0752154	0.0752154
GOTERM_BP_DIRECT	GO:0030150~protein import into mitochondrial matrix	3	6.38298	0.00106581	GRPEL2, TIMM44, TIMM50	46	21	19478	60.4907	0.289112	0.341059	0.341059
GOTERM_CC_DIRECT	GO:0005743~mitochondrial inner membrane	6	12.766	0.00516746	CYP27A1, ACAD9, GRPEL2, TIMM44, TMEM70, TIMM50	47	509	20795	5.21548	0.457378	0.30488	0.30488
UP_KW_CELLULAR_COMPONENT	KW-0999~Mitochondrion inner membrane	5	10.6383	0.0101199	CYP27A1, ACAD9, TIMM44, TMEM70, TIMM50	44	357	18049	5.74516	0.200503	0.168006	0.168006
GOTERM_CC_DIRECT	GO:0005739~mitochondrion	10	21.2766	0.0119446	CYP27A1, OXCT1, STARD7, DCXR, ACAD9, GRPEL2, TIMM44, GFER, TMEM70, TIMM50	47	1721	20795	2.57087	0.75779	0.469822	0.469822
UP_KW_CELLULAR_COMPONENT	KW-0496~Mitochondrion	9	19.1489	0.0152733	CYP27A1, OXCT1, STARD7, ACAD9, GRPEL2, TIMM44, GFER, TMEM70, TIMM50	44	1385	18049	2.66559	0.287235	0.168006	0.168006
GOTERM_BP_DIRECT	GO:0006886~intracellular protein transport	4	8.51064	0.0262685	GRPEL2, TIMM44, SNX33, TIMM50	46	278	19478	6.09259	0.9998	1	1
GOTERM_CC_DIRECT	GO:0031966~mitochondrial membrane	3	6.38298	0.0704529	CYP27A1, ACAD9, TMEM70	47	197	20795	6.73777	0.99982	0.996844	0.996844
GOTERM_CC_DIRECT	GO:0005759~mitochondrial matrix	4	8.51064	0.0760305	CYP27A1, OXCT1, GRPEL2, TIMM44	47	447	20795	3.95926	0.999911	0.996844	0.996844
Annotation Cluster 4	Enrichment Score: 1.544991202735196
Category	Term	Count	%	PValue	Genes	List Total	Pop Hits	Pop Total	Fold Enrichment	Bonferroni	Benjamini	FDR
UP_KW_BIOLOGICAL_PROCESS	KW-0752~Steroid biosynthesis	3	6.38298	0.00760889	CYP27A1, NSDHL, TM7SF2	34	46	11523	22.1029	0.306929	0.315021	0.282207
UP_KW_BIOLOGICAL_PROCESS	KW-0153~Cholesterol metabolism	3	6.38298	0.0165553	CYP27A1, NSDHL, TM7SF2	34	69	11523	14.7353	0.551257	0.315021	0.282207
UP_KW_BIOLOGICAL_PROCESS	KW-1207~Sterol metabolism	3	6.38298	0.0208558	CYP27A1, NSDHL, TM7SF2	34	78	11523	13.0351	0.636388	0.315021	0.282207
UP_KW_BIOLOGICAL_PROCESS	KW-0753~Steroid metabolism	3	6.38298	0.037416	CYP27A1, NSDHL, TM7SF2	34	107	11523	9.5022	0.839655	0.315021	0.282207
UP_KW_BIOLOGICAL_PROCESS	KW-0443~Lipid metabolism	6	12.766	0.0624931	CYP27A1, NSDHL, OXCT1, ACOX3, PNPLA2, TM7SF2	34	758	11523	2.68268	0.954838	0.374958	0.3359
UP_KW_BIOLOGICAL_PROCESS	KW-0444~Lipid biosynthesis	3	6.38298	0.0874337	CYP27A1, NSDHL, TM7SF2	34	173	11523	5.87708	0.987621	0.419682	0.375965
Annotation Cluster 5	Enrichment Score: 1.2233226206206762
Category	Term	Count	%	PValue	Genes	List Total	Pop Hits	Pop Total	Fold Enrichment	Bonferroni	Benjamini	FDR
UP_SEQ_FEATURE	DOMAIN:BTB	3	6.38298	0.0549626	KLHL2, KLHL22, ZBTB45	47	170	20675	7.76283	1	1	1
SMART	SM00225:BTB	3	6.38298	0.0585587	KLHL2, KLHL22, ZBTB45	25	176	10706	7.29955	0.879006	1	1
INTERPRO	IPR000210:BTB/POZ_dom	3	6.38298	0.0601121	KLHL2, KLHL22, ZBTB45	47	180	20808	7.37872	1	1	1
INTERPRO	IPR011333:SKP1/BTB/POZ_sf	3	6.38298	0.066083	KLHL2, KLHL22, ZBTB45	47	190	20808	6.99037	1	1	1
Annotation Cluster 6	Enrichment Score: 0.84152558458029
Category	Term	Count	%	PValue	Genes	List Total	Pop Hits	Pop Total	Fold Enrichment	Bonferroni	Benjamini	FDR
UP_KW_BIOLOGICAL_PROCESS	KW-0811~Translocation	3	6.38298	0.0272298	AHCTF1, TIMM44, TIMM50	34	90	11523	11.2971	0.734238	0.315021	0.282207
GOTERM_BP_DIRECT	GO:0015031~protein transport	4	8.51064	0.106459	AHCTF1, NASP, SNX33, TIMM50	46	496	19478	3.4148	1	1	1
UP_KW_BIOLOGICAL_PROCESS	KW-0653~Protein transport	5	10.6383	0.11429	AHCTF1, NASP, TIMM44, SNX33, TIMM50	34	653	11523	2.59504	0.997049	0.472828	0.423575
UP_KW_BIOLOGICAL_PROCESS	KW-0131~Cell cycle	5	10.6383	0.132527	AHCTF1, NASP, CCNF, KLHL22, SNX33	34	690	11523	2.45588	0.998913	0.48933	0.438358
UP_KW_BIOLOGICAL_PROCESS	KW-0813~Transport	8	17.0213	0.407334	SLC12A2, AHCTF1, SLC12A5, NASP, GLRB, TIMM44, SNX33, TIMM50	34	2123	11523	1.27711	1	1	0.914894
UP_SEQ_FEATURE	COMPBIAS:Basic residues	7	14.8936	0.499291	AHCTF1, NASP, PPFIA1, TIMM44, CHD1, WDR13, TIMM50	47	2528	20675	1.21806	1	1	1
Annotation Cluster 7	Enrichment Score: 0.7810163576784976
Category	Term	Count	%	PValue	Genes	List Total	Pop Hits	Pop Total	Fold Enrichment	Bonferroni	Benjamini	FDR
UP_KW_BIOLOGICAL_PROCESS	KW-0132~Cell division	4	8.51064	0.118207	AHCTF1, CCNF, KLHL22, SNX33	34	421	11523	3.22006	0.997614	0.472828	0.423575
UP_KW_BIOLOGICAL_PROCESS	KW-0131~Cell cycle	5	10.6383	0.132527	AHCTF1, NASP, CCNF, KLHL22, SNX33	34	690	11523	2.45588	0.998913	0.48933	0.438358
UP_KW_BIOLOGICAL_PROCESS	KW-0498~Mitosis	3	6.38298	0.2055	CCNF, KLHL22, SNX33	34	294	11523	3.45828	0.999984	0.704571	0.631178
GOTERM_BP_DIRECT	GO:0051301~cell division	3	6.38298	0.23344	AHCTF1, CCNF, KLHL22	46	397	19478	3.19976	1	1	1
Annotation Cluster 8	Enrichment Score: 0.6963839854808119
Category	Term	Count	%	PValue	Genes	List Total	Pop Hits	Pop Total	Fold Enrichment	Bonferroni	Benjamini	FDR
GOTERM_BP_DIRECT	GO:0006260~DNA replication	3	6.38298	0.0299413	SET, PCNA, NASP	46	117	19478	10.8573	0.99994	1	1
UP_KW_PTM	KW-1017~Isopeptide bond	7	14.8936	0.416892	PSMD12, ADSL, SET, PCNA, NASP, YEATS4, PNPLA2	40	1900	14316	1.31858	0.995455	1	1
UP_KW_PTM	KW-0832~Ubl conjugation	8	17.0213	0.652459	PSMD12, ADSL, SET, PCNA, NASP, CCNF, YEATS4, PNPLA2	40	2773	14316	1.03253	0.999974	1	1
Annotation Cluster 9	Enrichment Score: 0.48091934504255385
Category	Term	Count	%	PValue	Genes	List Total	Pop Hits	Pop Total	Fold Enrichment	Bonferroni	Benjamini	FDR
GOTERM_CC_DIRECT	GO:0000785~chromatin	6	12.766	0.103745	AHCTF1, SET, PCNA, NASP, CHD1, PBX1	47	1133	20795	2.34305	0.999998	1	1
GOTERM_MF_DIRECT	GO:0003682~chromatin binding	3	6.38298	0.328499	SET, PCNA, CHD1	47	491	19253	2.50288	1	1	1
GOTERM_MF_DIRECT	GO:0003677~DNA binding	5	10.6383	0.486519	AHCTF1, SET, PCNA, CHD1, PBX1	47	1500	19253	1.36546	1	1	1
UP_KW_MOLECULAR_FUNCTION	KW-0238~DNA-binding	6	12.766	0.718984	AHCTF1, SET, PCNA, ZBTB45, CHD1, PBX1	34	2116	11952	0.996775	1	1	1
Annotation Cluster 10	Enrichment Score: 0.40916394366331904
Category	Term	Count	%	PValue	Genes	List Total	Pop Hits	Pop Total	Fold Enrichment	Bonferroni	Benjamini	FDR
UP_KW_LIGAND	KW-0868~Chloride	3	6.38298	0.0224189	SLC12A2, SLC12A5, GLRB	19	91	6987	12.1232	0.335109	0.080708	0.0717404
GOTERM_BP_DIRECT	GO:1902476~chloride transmembrane transport	3	6.38298	0.0280827	SLC12A2, SLC12A5, GLRB	46	113	19478	11.2416	0.99989	1	1
GOTERM_BP_DIRECT	GO:0006811~monoatomic ion transport	3	6.38298	0.040462	SLC12A2, SLC12A5, GLRB	46	138	19478	9.2051	0.999998	1	1
GOTERM_CC_DIRECT	GO:0043005~neuron projection	3	6.38298	0.165406	SLC12A2, SLC12A5, GLRB	47	330	20795	4.02224	1	1	1
UP_KW_BIOLOGICAL_PROCESS	KW-0813~Transport	8	17.0213	0.407334	SLC12A2, AHCTF1, SLC12A5, NASP, GLRB, TIMM44, SNX33, TIMM50	34	2123	11523	1.27711	1	1	0.914894
UP_KW_BIOLOGICAL_PROCESS	KW-0406~Ion transport	3	6.38298	0.561081	SLC12A2, SLC12A5, GLRB	34	648	11523	1.56904	1	1	0.914894
UP_SEQ_FEATURE	TRANSMEM:Helical; Name=3	3	6.38298	0.699196	SLC12A2, SLC12A5, GLRB	47	1077	20675	1.22533	1	1	1
UP_SEQ_FEATURE	TRANSMEM:Helical; Name=4	3	6.38298	0.70068	SLC12A2, SLC12A5, GLRB	47	1080	20675	1.22193	1	1	1
UP_SEQ_FEATURE	TRANSMEM:Helical; Name=2	3	6.38298	0.710902	SLC12A2, SLC12A5, GLRB	47	1101	20675	1.19862	1	1	1
GOTERM_CC_DIRECT	GO:0005886~plasma membrane	10	21.2766	0.905474	SLC12A2, SLC12A5, GLRB, DCXR, PDZK1, SNX33, LHFPL2, WDR13, PNPLA2, TM7SF2	47	5597	20795	0.790507	1	1	1
UP_SEQ_FEATURE	TOPO_DOM:Extracellular	4	8.51064	0.972269	SLC12A2, SLC12A5, GLRB, PNPLA2	47	3012	20675	0.584188	1	1	1
UP_SEQ_FEATURE	CARBOHYD:N-linked (GlcNAc...) asparagine	6	12.766	0.980044	SLC12A2, H6PD, SLC12A5, TG, GLRB, PNPLA2	47	4423	20675	0.596736	1	1	1
UP_KW_PTM	KW-1015~Disulfide bond	6	12.766	0.992142	SLC12A2, SLC12A5, TG, GLRB, XDH, GFER	40	3956	14316	0.542821	1	1	1
UP_KW_CELLULAR_COMPONENT	KW-1003~Cell membrane	5	10.6383	0.994255	SLC12A2, SLC12A5, GLRB, PDZK1, PNPLA2	44	4134	18049	0.496135	1	1	1
UP_SEQ_FEATURE	TOPO_DOM:Cytoplasmic	4	8.51064	0.99574	SLC12A2, SLC12A5, GLRB, PNPLA2	47	3923	20675	0.448528	1	1	1
UP_KW_PTM	KW-0325~Glycoprotein	6	12.766	0.999296	SLC12A2, H6PD, SLC12A5, TG, GLRB, PNPLA2	40	4844	14316	0.443311	1	1	1
Annotation Cluster 11	Enrichment Score: 0.3029996024719074
Category	Term	Count	%	PValue	Genes	List Total	Pop Hits	Pop Total	Fold Enrichment	Bonferroni	Benjamini	FDR
GOTERM_BP_DIRECT	GO:0016567~protein ubiquitination	3	6.38298	0.269513	CCNF, KLHL2, KLHL22	46	439	19478	2.89363	1	1	1
UP_KW_BIOLOGICAL_PROCESS	KW-0833~Ubl conjugation pathway	3	6.38298	0.67134	CCNF, KLHL2, KLHL22	34	790	11523	1.28701	1	1	0.914894
UP_KW_CELLULAR_COMPONENT	KW-0206~Cytoskeleton	4	8.51064	0.68152	CCNF, KLHL2, KLHL22, CEP97	44	1448	18049	1.13316	1	1	1
Annotation Cluster 12	Enrichment Score: 0.05818686641992378
Category	Term	Count	%	PValue	Genes	List Total	Pop Hits	Pop Total	Fold Enrichment	Bonferroni	Benjamini	FDR
GOTERM_CC_DIRECT	GO:0016020~membrane	12	25.5319	0.682909	SLC12A2, PSMD12, NSDHL, SLC12A5, DCXR, KLHL2, ACOX3, SNX33, LHFPL2, TIMM50, PNPLA2, TM7SF2	47	5415	20795	0.980492	1	1	1
UP_KW_CELLULAR_COMPONENT	KW-0472~Membrane	17	36.1702	0.911922	PHLPP2, SLC12A2, SLC12A5, DCXR, ACAD9, KLHL2, TIMM44, LHFPL2, PDZK1, SNX33, TMEM70, TIMM50, TM7SF2, CYP27A1, NSDHL, GLRB, PNPLA2	44	8353	18049	0.834847	1	1	1
UP_KW_DOMAIN	KW-1133~Transmembrane helix	10	21.2766	0.92955	SLC12A2, NSDHL, SLC12A5, GLRB, KLHL2, LHFPL2, TMEM70, TIMM50, PNPLA2, TM7SF2	32	5880	14625	0.777264	1	1	1
UP_KW_DOMAIN	KW-0812~Transmembrane	10	21.2766	0.935437	SLC12A2, NSDHL, SLC12A5, GLRB, KLHL2, LHFPL2, TMEM70, TIMM50, PNPLA2, TM7SF2	32	5939	14625	0.769542	1	1	1
UP_SEQ_FEATURE	TRANSMEM:Helical	9	19.1489	0.945057	SLC12A2, NSDHL, SLC12A5, KLHL2, LHFPL2, TMEM70, TIMM50, PNPLA2, TM7SF2	47	5451	20675	0.726297	1	1	1
Annotation Cluster 13	Enrichment Score: 0.05283327627475307
Category	Term	Count	%	PValue	Genes	List Total	Pop Hits	Pop Total	Fold Enrichment	Bonferroni	Benjamini	FDR
UP_KW_MOLECULAR_FUNCTION	KW-0238~DNA-binding	6	12.766	0.718984	AHCTF1, SET, PCNA, ZBTB45, CHD1, PBX1	34	2116	11952	0.996775	1	1	1
UP_KW_BIOLOGICAL_PROCESS	KW-0805~Transcription regulation	4	8.51064	0.980953	YEATS4, ZBTB45, CHD1, PBX1	34	2430	11523	0.557879	1	1	0.980953
UP_KW_BIOLOGICAL_PROCESS	KW-0804~Transcription	4	8.51064	0.984312	YEATS4, ZBTB45, CHD1, PBX1	34	2501	11523	0.542042	1	1	0.984312
Annotation Cluster 14	Enrichment Score: 0.015756049443698013
Category	Term	Count	%	PValue	Genes	List Total	Pop Hits	Pop Total	Fold Enrichment	Bonferroni	Benjamini	FDR
GOTERM_CC_DIRECT	GO:0005615~extracellular space	3	6.38298	0.927102	TG, XDH, GFER	47	1867	20795	0.710948	1	1	1
UP_KW_CELLULAR_COMPONENT	KW-0964~Secreted	3	6.38298	0.975059	TG, XDH, GFER	44	2217	18049	0.555081	1	1	1
UP_KW_PTM	KW-1015~Disulfide bond	6	12.766	0.992142	SLC12A2, SLC12A5, TG, GLRB, XDH, GFER	40	3956	14316	0.542821	1	1	1
