# Supplementary material for: REP-1 deficiency induces aberrant mitochondrial metabolic rewiring from glycolysis to lipid oxidation in CHM disease
Source: Cell Death Dis. 2026 Mar 30;17(1):436. doi: 10.1038/s41419-026-08592-6 (PMC13158304; doi:10.1038/s41419-026-08592-6)
Supplement: Supplementary file 10 — Supplementary Table 3 [file 41419_2026_8592_MOESM10_ESM.xlsx]

## Sheet: Foglio1
Unique ID	adduct	precursor m/z	molecular formula	MZmine Annotation	score Lipid Annotation	GNPS2 annotation	cosine score	Manual curation
20977	[M+H]+	7866007	C44H84NO8P	PC 36:2	0.829	PC 18:0 18:2	0.96	PC 18:0 18:2
16130	[M+H]+	8065694	C46H80NO8P	PC 16:0 22:6	0.823	PC 16:0 22:6	0.92	PC 16:0 22:6
16783	[M+H]+	8325851	C48H82NO8P	PC 18:1 22:6	0.817	PC 20:4 20:3	0.95	PC 18:1 22:6
